# Supplementary material for: The ClpS-like N-domain is essential for the functioning of Ubr11, an N-recognin in Schizosaccharomyces pombe
Source: Springerplus. 2014 May 20;3:257. doi: 10.1186/2193-1801-3-257 (PMC4447728; doi:10.1186/2193-1801-3-257)
Supplement: Supplementary file 2 — Additional file 2: Figure S2: Functionality of the ubr11 mutants. (a) The ubr11-m6 mutant was functional. The ubr11∆ strains which expressed ArgNd-GFP (left) or TrpNd-GFP (right) were transformed with an autonomously replicating plasmid encoding the Ubr11-m6 protein, and analyzed by flow cytometry. The GFP fluorescence levels were low in untreated control cells due to proteolysis via the N-end rule pathway. After 3 h of incubation in the presence of the dipeptides, the fluorescence intensities increased to a level similar to that in wild type Ubr11 expressing cells (Figure 1b). The peak to the right, with high fluorescence levels of TrpNd-GFP, in the control culture may represent the population that lost the plasmids because of their relatively unstable nature. (b) Functionality of the type 1- and type 2-specific ubr11 mutants. The ArgNd-GFP-expressing ubr11∆ strain was transformed with the empty vector (lane 1, ∆) or plasmids directing the expression of each Ubr11 mutant protein (lanes 2–10). The cells were cultured in the presence or absence of Lys-Leu dipeptides for 5 h, and the GFP protein levels were compared by immunoblotting. The same extracts were independently examined for the ubr11-T2 mutant (lanes 3, 4, 9, and 10). Eight micrograms (lanes 1–8) and three micrograms (lanes 9 and 10) of total cell extracts were used. Cdc2: loading control. (ZIP 662 KB) [file 40064_2014_1547_MOESM2_ESM.zip]

Archive with 1 entries (1 files):
- 1509048406122293_add2.eps
