# Supplementary material for: The ClpS-like N-domain is essential for the functioning of Ubr11, an N-recognin in Schizosaccharomyces pombe
Source: Springerplus. 2014 May 20;3:257. doi: 10.1186/2193-1801-3-257 (PMC4447728; doi:10.1186/2193-1801-3-257)
Supplement: Supplementary file 3 — Additional file 3: Figure S3: The type 1 dipeptides induced an increase in the TrpNd-GFP type 2 substrate protein levels. (a) Three wild type strains expressing XaaNd-GFP from the same nmt1 promoter were cultured for 5 h (TrpNd-GFP and MetNd-GFP) or 3 h (ArgNd-GFP) in the presence or absence of the dipeptides indicated. Relative fluorescence intensities in each culture were examined by flow cytometry. Unexpectedly, TrpNd-GFP fluorescence, in addition to ArgNd-GFP fluorescence, increased in response to two different type 1 dipeptides. In contrast, the levels of MetNd-GFP, which is not a substrate of the N-end rule pathway, were not affected by the dipeptides. Only the N-terminal amino acids (Arg, Trp, and Met) are different among these three GFP proteins, indicating that Lys-Leu did not generally affect the GFP levels. (b) Total cell extracts were prepared from the same culture that was analyzed in (a), and protein levels of TrpNd-GFP were examined by immunoblotting. (ZIP 536 KB) [file 40064_2014_1547_MOESM3_ESM.zip]

Archive with 1 entries (1 files):
- 1509048406122293_add3.eps
